# Supplementary material for: miR-let-7b and miR-let-7c suppress tumourigenesis of human mucosal melanoma and enhance the sensitivity to chemotherapy
Source: J Exp Clin Cancer Res. 2019 May 22;38:212. doi: 10.1186/s13046-019-1190-3 (PMC6532197; doi:10.1186/s13046-019-1190-3)
Supplement: Supplementary file 2 — Table S1. Antibodies used in this study. Table S2. Origins and genetic aberrations of mucosal melanoma cells used in this study. Table S3. Clinical characteristics of established PDX models from mucosal melanoma patients used in this study. Table S4. Kaplan-Meier analysis of clinical characteristics of DFS. Table S5. Kaplan-Meier analysis of clinical characteristics of PFS in temozolomide-based chemotherapy. Table S6. Kaplan-Meier analysis of clinical characteristics of PFS in paclitaxel-based chemotherapy. Table S7. Multivariate cox regression analysis of potential predictors of PFS in paclitaxel-based chemotherapy. (ZIP 112 kb) [file 13046_2019_1190_MOESM2_ESM.zip]

Archive with 7 entries (7 files):
- Supplementary Table S1 Antibodies used in this study-new.doc
- Supplementary Table S2-new.doc
- Supplementary Table S3.Clinical characteristics.doc
- Supplementary Table S4.docx
- Supplementary Table S5.docx
- Supplementary Table S6.docx
- Supplementary Table S7.docx
